# Supplementary material for: Artemisia indica Willd. Extract Regulate NLRP3 Inflammasome and ENaC Trafficking in Angiotensin II-Stimulated Renal Tubular Cells
Source: Plants (Basel). 2026 May 4;15(9):1405. doi: 10.3390/plants15091405 (PMC13164963; doi:10.3390/plants15091405)
Supplement: Supplementary file 1 [file plants-15-01405-s001.zip]

Archive with 1 entries (1 files):
- plants-4264120-supplementary.pdf
